# Supplementary material for: Association of minimal residual disease with clinical outcomes in Philadelphia chromosome positive acute lymphoblastic leukemia in the tyrosine kinase inhibitor era: A systemic literature review and meta-analysis
Source: PLoS One. 2021 Aug 26;16(8):e0256801. doi: 10.1371/journal.pone.0256801 (PMC8389458; doi:10.1371/journal.pone.0256801)
Supplement: S2 File — (XLSX) [file pone.0256801.s003.xlsx]

## Sheet: Sheet1
First author	Year	Location	Region	Institution	Time	Study	Study design	Treatment protocol	TKI	HSCT	Number(with MRD)	Age(years)	Age group	Ethnicity	Male/female	Phenotype	Follow-up	Cohort	Sample	MRD timing	MRD timing(in detail)	Disease status at MRD	Pre-MRD TX	Post-MRD TX	MRD test location	MRD method	Cutoff	MRD	MRD positive(%)	Endpoint	Multi/Univariate	HR(95%CI)	终点指标区间	Survival curve
Ottmann OG	2007	Germany	Europe	multicenter	2002.05-2005.06	NA	RCT	chemo,TKI	imatinib	0	55(49)	68(54-79)	adult	Caucasian	25/30	B-ALL	11.2m(NA)	non-transplant	BM	NA		CR1	chemo,TKI	chemo,TKI	central	RT-PCR	10^-5	49	28(57.1%)	DFS	survival curve	2.15(0.94-4.93)	from CR	DFS
Yanada M	2008	Japan	East Asia	multicenter	NA	JALSG Ph+ALL202	prospective cohort	chemo,TKI,HSCT	imatinib	allo 79	100(84)	45(15-64)	adult	Asian	55/45	NA	3.2yrs(NA-5.1yrs)	mix	BM	≤3 months from induction	诱导后(d63)	CR1	chemo,TKI	chemo,TKI,HSCT	central	RT-PCR	10^-5	84	43(51.2%)	RFS	survival curve	1.25(0.69-2.28)	from CR	RFS
Lee S	2009	Korea	East Asia	Catholic HSCT Center	2000.09-2006.02	NA	prospective cohort	chemo,TKI,HSCT	imatinib	allo 52	52(52)	35(18-59)	adult	Asian	29/23	NA	49m(18-80m)	transplant	BM	≤3 months from induction	诱导后	CR1	chemo,TKI	chemo,TKI,HSCT	central	RT-PCR	≥3 log reduction	52	16(30.8%)	DFS	multivariate	4.60(1.50-14.60)	from HSCT	DFS
																														OS	multivariate	4.80(1.50-14.70)
Chen H	2012	China	East Asia	北大人民医院	2005.05-2010.03	NA	prospective cohort	chemo,TKI,HSCT	imatinib	allo 82	82(82)	28(3-51)	mix	Asian	55/27	NA	24.5m(4-72m)	transplant	BM	pre-HSCT	NA	≥CR1	chemo,TKI	HSCT	central	RT-PCR	NA	82	50(61.0%)	DFS	multivariate	3.70(1.30-10.50)	from HSCT	NA
Ravandi F	2013	USA	USA	MDACC	2001.04-2011.03	NA	retrospective cohort	chemo,TKI	imatinib/dasatinib	0	76(55)	54(21-84)	adult	Caucasian	NA	NA	382w(232-501w)	non-transplant	BM	＞3 months from induction	at 6 months	CR1	chemo,TKI	chemo,TKI	central	RT-PCR	10^-3	55	8(14.6%)	OS	survival curve	9.95(2.74-36.18)	from induction	OS
Wang J	2014	China	East Asia	北大人民医院	2006.05-2012.07	NA	retrospective cohort	chemo,TKI,HSCT	imatinib	allo 49	82(76)	38(14-71)	adult	Asian	50/32	B-ALL	25m(4-79m)	mix	BM	≤3 months from induction	诱导后	CR1	chemo,TKI	chemo,TKI,HSCT	central	RT-PCR	≥1 log reduction	76	42(55.3%)	DFS	survival curve	2.88(1.12-7.37)	from CR	DFS,OS
成人																														OS	survival curve	2.52(1.16-5.19)	from diagnosis
Kim DY	2015	Korea	East Asia	multicenter	2009.01-2012.05	NA	prospective cohort	chemo,TKI,HSCT	nilotinib	allo 57	90(63)	47(17-71)	adult	Asian	45/45	ALL or biphenotypic AL	NA	mix	PB	＞3 months from induction	at 3 months after HCR	CR1	chemo,TKI	chemo,TKI,HSCT	central	RT-PCR	10^-5	63	9(14.3%)	RFS	multivariate	7.50(1.90-29.58)(P=0.004)	from CR	RFS,OS
																		transplant		pre-HSCT	预处理前1月		chemo,TKI	HSCT			10^-5	57	9(15.8%)	RFS	univariate	3.80(1.19-12.11)(P=0.024)		RFS
																		transplant		post-HSCT	移植后3月						10^-5	54	7(13.0%)	RFS	univariate	4.80(1.34-17.20)(P=0.016)		RFS
Short NJ	2016	USA	USA	MDACC	2001.04-2015.12	NA	retrospective cohort	chemo,TKI	imatinib/dasatinib/ponatinib	0	85(85)	55(21-80)	adult	Caucasian	NA	NA	44m(5-171m)	non-transplant	NA	≤3 months from induction	at 3 months	CR1	chemo,TKI	chemo,TKI	central	RT-PCR	10^-4	85	34(40.0%)	RFS	multivariate	2.44(1.22-4.76)	from CR	RFS,OS
																														OS	multivariate	2.38(1.22-4.76)	from induction
Rousselot P	2016	Europe	Europe	multicenter	2007.08-2010.07	EWALL-PH-01	prospective cohort	chemo,TKI,HSCT	dasatinib	allo 7	71(49)	69(59-83)	adult	Caucasian	30/41	NA	32m(2-88m)	mix	BM,PB	＞3 months from induction	during consolidation	CR1	chemo,TKI	chemo,TKI,HSCT	local	RT-PCR	10^-3	49	13(26.5%)	RFS	univariate	2.27(1.10-4.55)	from therapy	RFS
																														OS	univariate	1.85(0.88-3.85)
Kuang P	2016	China	East Asia	multicenter	2008.10-2012.06	ChiCTR-TNRC- 00000309	prospective cohort	chemo,TKI,HSCT	imatinib	allo 6	51(35)	36(18-69)	adult	Asian	26/25	B-ALL	32m(4-74m)	non-transplant	BM	＞3 months from induction	at 6 months	CR1	chemo,TKI	chemo,TKI,HSCT	local	RT-PCR	NA	35	20(57.1%)	DFS	multivariate	4.32(1.10-15.10)	from CR	DFS,OS
																														OS	multivariate	4.54(0.99-19.20)	from entry
Lussana F	2016	Italy	Europe	multicenter	NA	Northern Italy Leukemia Group trial 09/00,10/07	prospective cohort	chemo,TKI,HSCT	imatinib	allo 65	65(65)	43(18-62)	adult	Caucasian	31/34	NA	NA	transplant		pre-HSCT	at conditioning	CR1	chemo,TKI	HSCT	NA	RT-PCR	≥4 log reduction	65	41(63.1%)	DFS	survival curve	1.04(0.46-2.38)	from HSCT	DFS,OS
																														OS	survival curve	1.06(0.46-2.42)
Nishiwaki S	2016	Japan	East Asia	multicenter	2002.09-2010.12	JALSG Ph+ALL202/208IMA	retrospective cohort	chemo,TKI,HSCT	imatinib	allo 432	432(432)	43(16-68)	adult	Asian	242/190	NA	48m(2.2-125m)	transplant	NA	pre-HSCT	移植前30天内	CR1	chemo,TKI	HSCT	local	RT-PCR	10^-5	432	155(35.6%)	LFS	multivariate	1.69(1.27-2.24)	from HSCT	LFS,OS
																														OS	multivariate	1.58(1.16-2.15)
Lou Y	2017	China	East Asia	multicenter	2009.05-2015.12	CALLG2008	retrospective cohort	chemo,TKI,HSCT	imatinib	allo 58	153(87)	40(18-68)	adult	Asian	81/72	NA	24.2m(0.5-76.3m)	mix	BM	≤3 months from induction	巩2后	CR1	chemo,TKI	chemo,TKI,HSCT	NA	RT-PCR	10^-3	87	22(25.3%)	EFS	multivariate	3.06(1.29-7.30)	from diagnosis	NA
																														OS	multivariate	5.38(2.07-13.89)
Bao XB	2017	China	East Asia	苏大附一院	2006.07-2014.11	NA	retrospective cohort	chemo,TKI,HSCT	imatinib	allo 107	107(98)	30(7-54)	mix	Asian	64/43	NA	19.8m(3.6-83.7m)	transplant	NA	pre-HSCT	NA	≥CR1	chemo,TKI	HSCT	central	RT-PCR	NA	98	49(50.0%)	LFS	multivariate	2.79(1.21-6.40)	from HSCT	OS
																														OS	univariate	1.25(0.66-2.39)
Xue YJ	2018	China	East Asia	北大人民医院	2010.08-2016.12	NA	retrospective cohort	chemo,TKI,HSCT	imatinib	allo 44	70(68)	10(1-17)	pediatric	Asian	46/24	NA	35.4m(1.2-90.2m)	mix	BM	≤3 months from induction	诱导后	CR1	chemo,TKI	chemo,TKI,HSCT	central	RT-PCR	≥3 log reduction	68	37(54.4%)	EFS	multivariate	2.97(0.52-17.18)	from diagnosis	NA
儿童																														OS	multivariate	2.77(0.42-18.11)
																				≤3 months from induction	at 3 months						≥3 log reduction	68	24(35.3%)	EFS	multivariate	8.41(2.18-32.50)
																														OS	multivariate	4.26(1.27-14.31)
Zhao X	2018	China	East Asia	北大人民医院	2011.03-2016.06	NA	retrospective cohort	chemo,TKI,HSCT	imatinib	allo 155	155(155)	31(4-63)	mix	Asian	89/66	NA	NA	transplant	BM	pre-HSCT		CR1	chemo,TKI	HSCT	central	RT-PCR/FCM	10^-4	155	91(58.7%)	LFS	univariate	1.48(0.81-2.73)	from HSCT
pre重复排除,post用于总HR不用于年龄亚组																														OS	univariate	1.70(0.86-3.37)
																				post-HSCT	at 3 months		HSCT	TKI				144	14(9.7%)	LFS	multivariate	3.61(1.61-8.11)		LFS,OS
																														OS	multivariate	2.55(1.01-6.44)
Wang J	2018	China	East Asia	北大人民医院	2008.01-2016.07	NA	retrospective cohort	chemo,TKI,HSCT	imatinib	allo 77	145(133)	37(14-65)	adult	Asian	80/65	NA	33m(4-114m)	mix	BM	≤3 months from induction	巩2后	CR1	chemo,TKI	chemo,TKI,HSCT	central	RT-PCR	≥3 log reduction	133	51(38.3%)	DFS	multivariate	3.10(1.70-5.90)	from CR	NA
																														OS	multivariate	3.50(1.90-8.70)	from diagnosis
Pfeifer H	2018	Germany	Europe	multicenter	2001.10-2009.11	GMALL06/99,07/2003	retrospective cohort	chemo,TKI,HSCT	imatinib	allo 97	97(78)	41(18-64)	adult	Caucasian	58/39	NA	35m(5.4-114.4m)	transplant	BM,PB	pre-HSCT		CR1	chemo,TKI	HSCT	NA	RT-PCR	10^-4	78	27(34.6%)	DFS	survival curve	1.27(0.64-2.53)	from HSCT	DFS,OS
																														OS	survival curve	1.01(0.47-2.17)	from diagnosis
Yang F	2018	China	East Asia	苏大附一院	2014.01-2017.06	NA	retrospective cohort	chemo,TKI,HSCT,CAR-T	imatinib/dasatinib	allo 59,auto 4	63(63)	29(15-61)	adult	Asian	35/28	B-ALL	21m(5-47m)	transplant	BM	pre-HSCT	NA	CR1	chemo,TKI	HSCT	central	RT-PCR	≥3 log reduction	63	15(23.8%)	EFS	multivariate	2.91(1.05-8.06)	from CR	NA
																														OS	univariate	3.82(1.02-14.29)	from diagnosis
Fedullo AL	2019	Italy	Europe	multicenter	NA	LAL0201B9/LAL0904/LAL1205/LAL1509	retrospective cohort	chemo,TKI,HSCT	imatinib/dasatinib	allo 35	116(116)	51(19-89)	adult	Caucasian	55/61	NA	NA	mix	NA	NA	NA	CR1	chemo,TKI	chemo,TKI,HSCT	local	RT-PCR	NA	116	99(85.3%)	DFS	multivariate	2.49(1.03-5.99)	from CR	NA
Abou Dalle I	2019	USA	USA	MDACC	2001.04-2018.05	NA	retrospective cohort	chemo,TKI,HSCT	imatinib/dasatinib/ponatinib	allo 17	57(41)	50(23-85)	adult	Caucasian	NA	NA	30m(12-125m)	mix	NA	≤3 months from induction	at CR2	CR2	chemo,TKI	chemo,TKI,HSCT	central	RT-PCR	10^-3	41	21(51.2%)	RFS	multivariate	2.08(1.02-4.35)	from CR2	RFS
																														OS	multivariate	2.56(1.06-6.25)	from relapse
Huang AJ	2019	China	East Asia	长海、长征医院	2007.01-2017.12	NA	retrospective cohort	chemo,TKI,HSCT	imatinib	allo 60	134(134)	38(14-60)	adult	Asian	71/63	NA	32m(4-118m)	mix	NA	≤3 months from induction	at 3 months	CR1	chemo,TKI	chemo,TKI,HSCT	local	RT-PCR	NA	134	65(48.5%)	DFS	univariate	2.09(1.54-2.83)	from CR	NA
																														OS	univariate	2.12(1.52-2.98)	from diagnosis
Candoni A	2019	Italy	Europe	GITMO	2005-2016	NA	retrospective cohort	chemo,TKI,HSCT	imatinib/dasatinib/nilotinib/ponatinib	allo 441	441(404)	43(16-68)	adult	Caucasian	230/211	NA	39.4m(1-145m)	transplant	NA	pre-HSCT	移植前30天	≥CR1	chemo,TKI	HSCT	local	RT-PCR	NA	404	257(63.6%)	PFS	multivariate	1.67(1.23-2.27)	from HSCT	PFS,OS
																														OS	multivariate	1.54(1.10-2.17)
Tang SH	2019	China	East Asia	multicenter	2014.01-2017.01	NA	retrospective cohort	chemo,TKI,HSCT	imatinib/dasatinib	allo 33	63(63)	NA	adult	Asian	35/28	B-ALL	NA	mix	BM,PB	≤3 months from induction	at CR1	CR1	chemo,TKI	chemo,TKI,HSCT	local	RT-PCR	NA	63	22(34.9%)	OS	multivariate	18.51(4.77-71.73)	from diagnosis	NA
Li SQ	2020	China	East Asia	北大人民医院	2011.03-2016.12	NA	retrospective cohort	chemo,TKI,HSCT	imatinib	allo 202	202(202)	32(4-63)	mix	Asian	117/85	NA	1001d(24-2575d)	transplant	BM	pre-HSCT	NA	CR1	chemo,TKI	HSCT	central	FCM	10^-5	202	54(26.7%)	LFS	survival curve	1.47(0.77-2.83)	from HSCT	LFS,OS
																														OS	survival curve	1.77(0.92-3.37)
Shen S	2020	China	East Asia	multicenter	2015.01-2018.09	ChiCTR-IPR-14005706	RCT	chemo,TKI	imatinib/dasatinib	0	189(183)	7.8(IQR,5.2-11.3)	pediatric	Asian	136/53	B-ALL	26.4m(2.1-50.6m)	non-transplant	NA	≤3 months from induction	d46	CR1	chemo,TKI	chemo,TKI	central	RT-PCR	10^-4	183	39(21.3%)	EFS	multivariate	2.07(0.84-5.10)	from diagnosis	NA
Gu B	2020	China	East Asia	苏大附一院	2016.01-2019.12	NA	retrospective cohort	CAR-T,HSCT	NA	allo 30	56(51)	34(18-59)	adult	Asian	22/34	NA	22m(3-48m)	mix	BM	NA	post-CAR-T	≥CR2	CAR-T	HSCT	central	RT-PCR	10^-5	51	13(25.5%)	LFS	multivariate	4.35(1.96-10.00)	from CAR-T infusion	NA
																														OS	multivariate	3.13(1.41-7.14)
